# Supplementary material for: A Knowledge-Based Arrangement of Prototypical Neural Representation Prior to Experience Contributes to Selectivity in Upcoming Knowledge Acquisition
Source: Front Hum Neurosci. 2018 Mar 21;12:111. doi: 10.3389/fnhum.2018.00111 (PMC5890192; doi:10.3389/fnhum.2018.00111)
Supplement: Supplementary file 1 [file Table_1.xlsx]

## Sheet: Sheet1
Supplementary Table 1: prior and posterior sentences
prior sentence	posterior sentence
Understanding, for the very reason that it is concrete and full, lacks the freedom of the “hollow symbol.” [1]	Therefore, we compensate the lack of such a freedom by using mathematics and logic.
That which all adequate conceptions of an object must have in common, is the concept of the object. [2]	Therefore, even if they are diverse within oneself or among others, the identity of the object is preserved.
Specific preliminary understanding differs for each individual case. [3]†	This is because it is indefinite in itself, it changes to adapt to individual cases, and it helps understanding of them.
The success of each theory is tantamount to the existence of a ‘layer’ of phenomena that each theory explains successfully. [4]	This is because it means that there is a logic closed within a certain layer in society and nature.
Institutionalization occurs whenever there is a reciprocal typification of habitualized actions by types of actors. [5]	Therefore, it is based on categorizing people and acts through reciprocal recognition by the people.
What is interesting is thatever can be desribed in very little information. [6]	This is because such a description becomes possible when it is possible to find an interesting simple rule
Seeing is a theory-laden activity. [7]	Therefore, any type of recognition reflects some theory for such a reason.
Technology created itself. [8]	This is because that of the next generation is self-recursively created from the current whole of that itself as an element.
The essence of science is comprehension and explanation. [9]	Therefore, it is first evaluated with good of comprehension and explanation, predictability is secondary.
The symbol systems we construct determine the similarities and differences we can recognize, the levels of precision we can produce. [10]	This is because the way it indicates the object defines the identity and difference of them.
There is some human "readiness" for narrative. [11]	Therefore, humans capture reality as it that includes all facts, meanings, feelings, etc. in the context.
Meaning is a new and powerful form of coping with complexity under the unavoidable condition of enforced selectivity. [12]	Therefore, in order to make choices in complexity, it is necessary to find it in relation between multiple elements.
As a creature of bounded rationality, we identify with an organization. [13]	This is because it limits society to fit bounded ability while giving a place to improve it.
Defects are an opportunity for progress. [14]‡	This is because the compensation for them is not just a compensation but involves unexpected by-products.
Numerous kinds of human acts come into being hand in hand with our invention of the ways to name them. [15]	Therefore, through the new naming, new ones appear as what they can purposely do.
The ultimate root of any world view is life itself. [16]	This is because it is formed to elucidate the mystery of what our life is.
Tradition needs to be affirmed, embraced, cultivated. [17]	Therefore, since it continues to be slowly modified, it is knowledge that can withstand the changes of the times.
Almost all directive utterances say something about the future. [18]	This is because the directive effects of them are realized by giving a person a prediction about the future.
Where we human beings really score is in our amazing capacities to create and maintain a variety of special external structures. [19]	This is because they make it possible to construct the smart environment gradually to enhance human intelligence.
Art is an intensification of reality. [20]	This is because it acts intuitively in human mind by embodying the unconscious reality.
The prior sentences were slightly modified from original texts. †No English translation. ‡Extracted from additional chapter abstract for Japanese translation. 1. Weyl, H. (2009). Mind and nature: selected writings on philosophy, mathematics, and physics. Princeton University Press. 2. Langer, S. K. (1957). Philosophy in a new key: A study in the symbolism of reason, rite, and art, Third edition. …
