# Supplementary material for: A Knowledge-Based Arrangement of Prototypical Neural Representation Prior to Experience Contributes to Selectivity in Upcoming Knowledge Acquisition
Source: Front Hum Neurosci. 2018 Mar 21;12:111. doi: 10.3389/fnhum.2018.00111 (PMC5890192; doi:10.3389/fnhum.2018.00111)
Supplement: Supplementary file 2 [file Table_2.xlsx]

## Sheet: Sheet1
Supplementary Table 2: Data combination of rsfMRI, stimulus-induced fMRI, and understanding ratings for each analysis
	rsfMRI	stimulus-induced fMRI	understanding ratings
Figure 2	Day 2 pre	posterior	posterior
Figure 3	Day 1	prior	prior
Figure 4AB	Day 2 pre	prior	posterior
Figure 4C	Day 2 pre	prior	prior
Figure 5A	Day 2 pre	posterior	N/A
Figure 5B	Day 1 vs Day 2 pre	posterior	N/A
Figure 6	Day 2 pre vs Day 2 post	posterior	N/A
Figure 7	Day 2 pre	posterior	posterior
Figure 8	Day 2 pre	posterior	posterior
Figure S1	Day 2 pre	posterior	posterior
